# Supplementary material for: In Vivo Identification of Solar Radiation-Responsive Gene Network: Role of the p38 Stress-Dependent Kinase
Source: PLoS One. 2010 May 21;5(5):e10776. doi: 10.1371/journal.pone.0010776 (PMC2874014; doi:10.1371/journal.pone.0010776)
Supplement: Table S1 — Genes UP regulated/Genes DOWN regulated. (0.03 MB XLS) [file pone.0010776.s001.xls]

## Sheet: Table 1
Table S1 Genes UP regulated				Table S1 Genes DOWN regulated
GeneName	SystematicName	log ratio		GeneName	SystematicName	log ratio
ADAMTS4	NM_005099	3.58662		ANKS1	NM_015245	-1.03555
AREG	NM_001657	6.02208		APCDD1	NM_153000	-2.08814
AXUD1	NM_033027	1.70601		ARNTL	NM_001178	-1.93341
Bles03	NM_031450	1.61913		AUTS2	NM_015570	-1.43441
BYSL	NM_004053	1.71379		BCAR3	NM_003567	-1.84181
C11orf9	NM_013279	1.10886		BCL11A	NM_138553	-1.94347
C13orf25	AK024240	2.3016		BCL11B	NM_022898	-1.96376
C15orf20	NM_025049	2.00352		BCL6	NM_138931	-1.31496
C20orf41	NM_032957	2.85378		BTG1	NM_001731	-1.52323
C6orf119	NM_031452	1.14805		CAMK1D	NM_020397	-1.43631
C6orf66	NM_014165	1.35372		CCDC6	NM_005436	-1.55569
CARD9	NM_052813	1.3129		CDK6	NM_001259	-1.3666
CDKN1A	NM_078467	2.41091		COP1	NM_022457	-1.18783
CDKN1A	NM_000389	2.51327		DACT2	AF318336	-1.47231
CGI-09	NM_015939	1.23712		DAMS	AF071111	-2.59509
CGI-37	NM_016101	2.42308		DIP2B	AB040896	-1.26351
CH25H	NM_003956	5.65815		EFNA1	NM_004428	-1.58509
CKS2	NM_001827	2.03356		EGFL5	AB011542	-1.54912
CXCL1	NM_001511	5.76184		ELL2	BX538289	-1.37945
CXCL2	NM_002089	4.4911		EMP2	AK096403	-1.16157
CYCS	NM_018947	1.9742		FAM117B	BX537704	-1.40812
CYR61	NM_001554	3.32324		FGFR2	NM_022972	-2.85186
DDX21	NM_004728	1.11397		FGFR3	NM_000142	-1.90822
DDX28	NM_018380	1.2991		FOXJ3	AB028964	-1.48834
DNCL1	NM_003746	0.967338		GAS1	NM_002048	-1.79555
DPH2	NM_001039589	1.62723		GLIS1	NM_147193	-1.98736
DTR	NM_001945	3.88767		GPT2	NM_133443	-1.30195
DUSP6	NM_001946	2.12553		IMPA2	NM_014214	-1.1609
EIF2B2	NM_014239	1.24798		JARID2	NM_004973	-1.87447
EPHA2	NM_004431	1.31246		KCNMB4	NM_014505	-1.26559
ETS2	NM_005239	1.23417		KIAA0240	D87077	-1.398
EVA1	NM_144765	1.33357		MAF	NM_005360	-1.65189
FAM44A	NM_148894	2.39572		MAP3K5	NM_005923	-1.38202
FGFBP1	NM_005130	2.33241		MKL2	NM_014048	-1.37579
FLJ11773	NM_021934	1.37585		NUP35	NM_138285	-1.14497
FLJ12666	NM_024595	1.41217		OTUD1	AK096389	-1.65086
FLJ13149	NM_021826	1.17762		PARD3	NM_019619	-1.43443
FLJ20249	NM_015590	1.68328		PPP2R3A	NM_002718	-1.5946
FLJ23231	NM_025079	1.97081		PPP2R5A	NM_006243	-1.1392
FLJ23476	NM_024640	1.49447		PRKCZ	NM_002744	-1.47702
FLJ35382	NM_152608	2.24487		PUM2	NM_015317	-1.56127
FOSL1	NM_005438	2.83744		RAPGEF2	AB002311	-1.41906
GADD45A	NM_001924	1.88973		RASAL2	NM_170692	-1.39047
GCC1	NM_024523	1.23734		RASSF3	AK129920	-1.21539
GDF15	NM_004864	2.65198		RIN2	NM_018993	-1.57663
GRPEL1	NM_025196	1.5511		RXRA	NM_002957	-1.87516
H2AFZ	NM_002106	1.2406		SGEF	AF415176	-1.40774
HAS1	NM_001523	3.24491		SLAC2-B	NM_015065	-1.69227
HAS3	NM_005329	4.37225		SLC2A1	NM_006516	-2.35425
HIS1	NM_006460	2.11219		SLC38A2	NM_018976	-2.19552
HIST2H2BE	NM_003528	2.47336		SPPL3	NM_139015	-2.01812
HNRPA0	NM_006805	1.31385		TACC2	NM_006997	-1.34423
HSPA8	NM_006597	1.18432		TLE4	NM_007005	-1.27742
HSPA8	NM_153201	1.56524		TNFAIP8	NM_014350	-1.85572
HSPC128	NM_014167	1.68712		TNFRSF19	NM_148957	-2.14524
HYAL2	NM_003773	1.37425		TOM1L2	NM_001082968	-1.13279
ID1	NM_002165	1.63354		TP73L	NM_003722	-2.41795
IFRD2	NM_006764	1.34665		TSPAN5	AK055659	-1.57524
IL1B	NM_000576	4.00058		UTX	NM_021140	-1.37723
IL1F9	NM_019618	2.96492		VAV3	NM_006113	-3.67027
IL20	NM_018724	4.37739		WDR70	NM_018034	-1.28044
IL6	NM_000600	6.17501		WNT4	NM_030761	-2.14276
ILF2	NM_004515	1.03969		ZFP64	NM_018197	-1.11424
IMP4	NM_033416	1.25402		ZNF339	NM_021220	-1.95139
IRF7	NM_004029	2.15279		ZNF395	NM_018660	-1.78921
ISG20	NM_002201	1.90275		ZNF609	AB002293	-1.18245
IVL	NM_005547	1.56141
KCNJ14	NM_170720	1.54408
KIAA0409	NM_015324	1.14108
KRT16	NM_005557	3.447
LDLR	NM_000527	1.76912
LOC387763	BC052560	3.64352
LOC389792	NM_203434	1.64253
LOC84549	NM_032509	1.26016
LOC92162	NM_203411	3.38711
MAFF	NM_012323	1.60751
MAT2A	NM_005911	1.49131
MCL1	NM_021960	1.66819
MESDC1	NM_022566	1.81939
MGC10993	NM_030577	1.41634
MGC14376	NM_032895	3.733
MGC2408	NM_014693	1.667
MGC4083	NM_032525	1.26316
MLP	NM_023009	1.51944
MRPS17	NM_015969	1.50704
MT1J	NM_175622	2.28578
MYD88	NM_002468	1.22719
NCOA7	NM_181782	2.22183
NEUGRIN	NM_016645	1.05414
NMB	NM_021077	1.47019
NOL1	NM_006170	1.69839
NOL5A	NM_006392	2.13152
NOLC1	NM_004741	2.5521
NR4A1	NM_002135	3.62622
NR4A3	NM_006981	4.61853
NXF1	NM_006362	1.13815
NXT1	NM_013248	2.11827
ODC1	NM_002539	3.2449
OK/SW-cl.56	NM_178014	1.09859
PAK1IP1	NM_017906	1.34731
PCF11	NM_015885	1.80932
PHLDA1	NM_007350	3.04992
PHLDA2	NM_003311	4.79655
PIM2	NM_006875	1.68326
PLK3	NM_004073	1.47188
PMAIP1	NM_021127	3.31559
POLE4	NM_019896	1.02458
POLR1C	NM_004875	1.5005
POLR2D	NM_004805	1.2019
pp9099	NM_025201	1.60924
PPAPDC1B	NM_032483	1.66739
PPIF	NM_005729	1.34749
PRKAA1	NM_006251	1.47499
PRO1855	NM_018509	1.27148
PTP4A1	NM_003463	1.36099
PUS3	NM_031307	1.19011
RAN	NM_006325	1.3551
RBM4	NM_002896	1.71471
RBM8A	NM_005105	1.44488
RG9MTD1	NM_017819	1.58889
RGS16	NM_002928	3.81253
RIT1	NM_006912	1.20729
RNPS1	NM_080594	1.51612
RNPS1	NM_006711	1.51612
RRS1	NM_015169	1.50807
S100A3	NM_002960	1.8602
S100A9	NM_002965	2.47614
SELE	NM_000450	4.13067
SERP1	NM_014445	1.25067
SERTAD1	NM_013376	2.90363
SFN	NM_006142	1.56914
SLC20A1	NM_005415	3.03059
SLC25A25	NM_001006641	2.81022
SLC2A14	NM_153449	3.01906
SLC30A1	NM_021194	1.28623
SNAI1	NM_005985	2.6564
SNX5	NM_014426	4.13054
SOCS3	NM_003955	4.21204
SPRR1A	NM_005987	2.73461
SPRR2C	NR_003062	2.31009
ST7OT1	NR_002330	1.92674
TFAM	NM_003201	1.44804
THBS1	NM_003246	3.28617
THUMPD1	NM_017736	1.06905
TIMM8A	NM_004085	1.20198
TMEM30B	NM_001017970	1.58715
TMEM49	NM_030938	2.43784
TNFRSF12A	NM_016639	4.09782
TOE1	NM_025077	1.2664
TRNT1	NM_182916	1.81051
TUBB	NM_001069	1.80604
TUBB2	NM_006088	1.47993
TUBB4	NM_006087	1.95088
TUBB8-pending	NM_177987	1.86077
UBE2S	NM_014501	2.58512
XBP1	NM_001079539	1.69626
ZCSL2	NM_206831	1.36811
ZMYND15	NM_032265	1.39214
ZNF259	NM_003904	1.237
ZNF593	NM_015871	2.10892
