# Supplementary material for: In Vivo Identification of Solar Radiation-Responsive Gene Network: Role of the p38 Stress-Dependent Kinase
Source: PLoS One. 2010 May 21;5(5):e10776. doi: 10.1371/journal.pone.0010776 (PMC2874014; doi:10.1371/journal.pone.0010776)
Supplement: Table S2 — Percentage of the total number of genes per chromosomes. (0.02 MB XLS) [file pone.0010776.s002.xls]

## Sheet: Feuil1
Table S2. Percentage of the total number of genes per chromosome
chromosome number	Mean number of "valid" genes	number of genes for 4J/cm2	ratio (%)	number of genes for 2J/cm2	ratio (%)
1	4220	67	1.58768	52	1.23223
2	1491	25	1.67673	14	0.938967
3	1300	23	1.76923	18	1.38462
4	900	23	2.55556	11	1.22222
5	1100	14	1.27273	10	0.909091
6	1350	34	2.51852	16	1.18519
7	1250	18	1.44	7	0.56
8	850	13	1.52941	6	0.705882
9	1000	16	1.6	11	1.1
10	1000	20	2	12	1.2
11	1500	28	1.86667	20	1.33333
12	1200	30	2.5	21	1.75
13	500	9	1.8	2	0.4
14	1000	13	1.3	5	0.5
15	800	10	1.25	8	1
16	1025	24	2.34146	12	1.17073
17	1350	23	1.7037	14	1.03704
18	350	6	1.71429	3	0.857143
19	1500	22	1.46667	10	0.666667
20	900	20	2.22222	11	1.22222
21	300	2	0.666667	1	0.333333
22	693	6	0.865801	2	0.2886
X	2000	3	0.15	4	0.2
Y	86	0	0	0	0
	Median		1.68		1
	Average		1.64		0.92
	Standard deviation		0.59		0.4
