# Supplementary material for: In Vivo Identification of Solar Radiation-Responsive Gene Network: Role of the p38 Stress-Dependent Kinase
Source: PLoS One. 2010 May 21;5(5):e10776. doi: 10.1371/journal.pone.0010776 (PMC2874014; doi:10.1371/journal.pone.0010776)
Supplement: Table S3 — UP-regulated genes GO terms/DOWN-regulated genes GO terms. (0.03 MB XLS) [file pone.0010776.s003.xls]

## Sheet: Feuil1
Table S3: UP-regulated genes GO terms
Biological process
Term	Term	Count	%	PValue	Genes	List Total	Pop Hits	Pop Total	Fold Enrichment	Bonferroni	Benjamini	FDR
GO:0006952~defense response	defense response	18	0.1667	6.68144e-08	NM_002982, NM_002090, NM_005623, NM_000710, NM_007115, NM_001295, NM_002029, NM_003522, NM_001781, NM_006864, NM_002964, NM_002852, NM_004233, NM_004433, NM_000963, NM_000594, NM_002984, NM_005178,	95	577	15360	5.04387	0.000350981	0.000350981	0.000127815
GO:0006334~nucleosome assembly	nucleosome assembly	8	0.0741	1.17436e-06	NM_003517, NM_021065, NM_003516, NM_002106, NM_033445, NM_003522, NM_003519, NM_175065,	95	89	15360	14.5334	0.00615109	0.00308029	0.00224651
GO:0006954~inflammatory response	inflammatory response	12	0.1111	2.22034e-06	NM_002090, NM_002982, NM_002964, NM_005623, NM_000710, NM_007115, NM_002852, NM_000963, NM_001295, NM_004433, NM_002984, NM_002029,	95	301	15360	6.44588	0.0115979	0.00388101	0.00424739
GO:0031497~chromatin assembly	chromatin assembly	8	0.0741	2.95093e-06	NM_003517, NM_021065, NM_003516, NM_002106, NM_033445, NM_003522, NM_003519, NM_175065,	95	102	15360	12.6811	0.0153846	0.00386855	0.00564493
GO:0065004~protein-DNA complex assembly	protein-DNA complex assembly	9	0.0833	4.56824e-06	NM_003517, NM_021065, NM_003516, NM_002106, NM_001015891, NM_033445, NM_003522, NM_003519, NM_175065,	95	154	15360	9.44908	0.0237158	0.00478881	0.00873861
GO:0009605~response to external stimulus	response to external stimulus	16	0.1481	7.92498e-06	NM_002982, NM_002090, NM_005623, NM_000710, NM_007115, NM_078487, NM_001295, NM_001901, NM_002029, NM_002964, NM_002852, NM_004433, NM_000963, NM_000594, NM_002984, NM_000399,	95	644	15360	4.017	0.0407831	0.00691565	0.0151593
GO:0009611~response to wounding	response to wounding	13	0.1204	1.21883e-05	NM_002982, NM_002090, NM_005623, NM_000710, NM_007115, NM_001295, NM_001901, NM_002029, NM_002964, NM_002852, NM_004433, NM_000963, NM_002984,	95	431	15360	4.87679	0.0620302	0.0091065	0.0233134
GO:0006333~chromatin assembly or disassembly	chromatin assembly or disassembly	8	0.0741	2.98064e-05	NM_003517, NM_021065, NM_003516, NM_002106, NM_033445, NM_003522, NM_003519, NM_175065,	95	145	15360	8.92051	0.144959	0.0193853	0.0570038
GO:0065003~macromolecular complex assembly	macromolecular complex assembly	14	0.1296	3.51663e-05	NM_003517, NM_021065, NM_183004, NM_002106, NM_003516, NM_006275, NM_033445, NM_001015891, NM_003522, NM_006779, NM_001970, NM_003519, NM_175065, NM_000594,	95	560	15360	4.04211	0.168702	0.0203203	0.0672511
GO:0022607~cellular component assembly	cellular component assembly	14	0.1296	7.37201e-05	NM_003517, NM_021065, NM_183004, NM_002106, NM_003516, NM_006275, NM_033445, NM_001015891, NM_003522, NM_006779, NM_001970, NM_003519, NM_175065, NM_000594,	95	602	15360	3.7601	0.321139	0.0379934	0.140931
GO:0006950~response to stress	response to stress	19	0.1759	8.41217e-05	NM_002982, NM_002090, NM_005623, NM_005627, NM_012266, NM_000710, NM_007115, NM_015675, NM_001295, NM_001024466, NM_001901, NM_002029, NM_002964, NM_020530, NM_002852, NM_000963, NM_004433, NM_002984, NM_005178,	95	1081	15360	2.84181	0.357247	0.0393847	0.160801
GO:0048523~negative regulation of cellular process	negative regulation of cellular process	19	0.1759	0.000150911	NM_006350, NM_002982, NM_005860, NM_006988, NM_078487, NM_003877, NM_001024466, NM_003897, NM_000474, NM_003745, NM_004155, NM_002198, NM_020530, NM_006094, NM_000963, NM_000594, NM_002448, NM_212481, NM_005178,	95	1132	15360	2.71378	0.54749	0.0639428	0.288295
GO:0048519~negative regulation of biological process	negative regulation of biological process	19	0.1759	0.000255373	NM_006350, NM_002982, NM_005860, NM_006988, NM_078487, NM_003877, NM_001024466, NM_003897, NM_000474, NM_003745, NM_004155, NM_002198, NM_020530, NM_006094, NM_000963, NM_000594, NM_002448, NM_212481, NM_005178,	95	1181	15360	2.60119	0.738652	0.0980743	0.487395
GO:0007165~signal transduction	signal transduction	39	0.3611	0.000446632	NM_181711, NM_007115, NM_001024466, NM_000960, NM_003745, NM_001781, NM_004155, NM_005248, NM_020530, NM_004951, NM_005746, NM_005261, NM_004420, NM_003468, NM_002984, NM_016084, NM_022835, NM_005178, NM_006350, NM_021205, NM_002982, NM_005860, NM_002090, NM_005623, NM_000710, NM_006988, NM_182724, NM_078487, NM_003877, NM_015675, NM_001295, NM_001901, NM_002029, NM_006864, NM_006094, NM_004165, …	95	3758	15360	1.67794	0.904357	0.154352	0.85095
GO:0065007~biological regulation	biological regulation	49	0.4537	0.000503964	NM_183004, NM_022454, NM_001024466, NM_024061, NM_004155, NM_000201, NM_001362, NM_002198, NM_002852, NM_004420, NM_022835, NM_212481, NM_005195, NM_006350, NM_005384, NM_000710, NM_078487, NM_015675, NM_003877, NM_001295, NM_001970, NM_006094, NM_173172, NM_020856, NM_004433, NM_000963, NM_025195, NM_001015891, NM_003745, NM_000474, NM_018362, NM_005746, NM_020530, NM_002448, NM_000399, NM_00517…	95	5238	15360	1.51251	0.929242	0.161857	0.959684
GO:0030154~cell differentiation	cell differentiation	24	0.2222	0.000553877	NM_006350, NM_002982, NM_005627, NM_022454, NM_182724, NM_003877, NM_015675, NM_001024466, NM_030817, NM_001901, NM_003897, NM_000474, NM_003745, NM_001970, NM_004155, NM_020530, NM_173172, NM_000963, NM_004433, NM_000594, NM_003468, NM_004994, NM_005178, NM_000399,	95	1835	15360	2.11467	0.945572	0.149317	1.05426
GO:0048869~cellular developmental process	cellular developmental process	24	0.2222	0.000553877	NM_006350, NM_002982, NM_005627, NM_022454, NM_182724, NM_003877, NM_015675, NM_001024466, NM_030817, NM_001901, NM_003897, NM_000474, NM_003745, NM_001970, NM_004155, NM_020530, NM_173172, NM_000963, NM_004433, NM_000594, NM_003468, NM_004994, NM_005178, NM_000399,	95	1835	15360	2.11467	0.945572	0.149317	1.05426
GO:0007267~cell-cell signaling	cell-cell signaling	13	0.1204	0.000688619	NM_006350, NM_002982, NM_005623, NM_007115, NM_001295, NM_000960, NM_018362, NM_005746, NM_020530, NM_173172, NM_000594, NM_002984, NM_000399,	95	661	15360	3.17987	0.973197	0.173443	1.30913
GO:0007154~cell communication	cell communication	41	0.3796	0.000694604	NM_181711, NM_007115, NM_001024466, NM_000960, NM_003745, NM_001781, NM_004155, NM_005248, NM_018362, NM_020530, NM_004951, NM_005746, NM_005261, NM_004420, NM_003468, NM_002984, NM_016084, NM_022835, NM_005178, NM_000399, NM_002090, NM_006350, NM_021205, NM_002982, NM_005860, NM_005623, NM_000710, NM_006988, NM_182724, NM_078487, NM_003877, NM_015675, NM_001295, NM_001901, NM_002029, NM_006864, …	95	4123	15360	1.60782	0.974028	0.166845	1.32043
GO:0006366~transcription from RNA polymerase II promoter	transcription from RNA polymerase II promoter	13	0.1204	0.000765202	NM_006350, NM_005384, NM_001024466, NM_001015891, NM_000474, NM_002198, NM_173172, NM_004433, NM_002229, NM_000594, NM_002448, NM_005195, NM_005178,	95	669	15360	3.14185	0.982081	0.174296	1.45371
GO:0009653~anatomical structure morphogenesis	anatomical structure morphogenesis	17	0.1574	0.00133161	NM_006350, NM_002982, NM_022454, NM_003877, NM_001901, NM_030817, NM_006779, NM_003897, NM_003745, NM_000474, NM_020530, NM_006094, NM_004433, NM_003468, NM_000594, NM_002448, NM_002984,	95	1133	15360	2.42598	0.999089	0.272561	2.51684
GO:0051707~response to other organism	response to other organism	7	0.0648	0.00146019	NM_005248, NM_005623, NM_002852, NM_000594, NM_002984, NM_003522, NM_005178,	95	201	15360	5.63079	0.999537	0.283805	2.75666
GO:0050794~regulation of cellular process	regulation of cellular process	42	0.3889	0.00149435	NM_183004, NM_022454, NM_001015891, NM_024061, NM_001024466, NM_000474, NM_003745, NM_004155, NM_000201, NM_002198, NM_020530, NM_005746, NM_002852, NM_002448, NM_022835, NM_005195, NM_212481, NM_005178, NM_000399, NM_006350, NM_002982, NM_005860, NM_001003690, NM_005384, NM_006988, NM_182724, NM_078487, NM_003877, NM_015675, NM_001901, NM_006779, NM_003897, NM_001970, NM_006399, NM_006094, NM_02…	95	4422	15360	1.53567	0.999613	0.279192	2.82027
GO:0006955~immune response	immune response	15	0.1389	0.00163931	NM_002982, NM_002090, NM_005384, NM_005623, NM_001295, NM_006864, NM_002198, NM_004951, NM_020530, NM_002852, NM_005261, NM_004233, NM_000594, NM_002984, NM_005178,	95	938	15360	2.58557	0.99982	0.291638	3.0898
GO:0050789~regulation of biological process	regulation of biological process	44	0.4074	0.00181311	NM_183004, NM_022454, NM_001015891, NM_024061, NM_001024466, NM_000474, NM_003745, NM_004155, NM_000201, NM_002198, NM_001362, NM_018362, NM_020530, NM_005746, NM_002852, NM_002448, NM_022835, NM_005195, NM_212481, NM_005178, NM_000399, NM_006350, NM_002982, NM_005860, NM_001003690, NM_005384, NM_006988, NM_182724, NM_078487, NM_003877, NM_015675, NM_001901, NM_006779, NM_003897, NM_001970, NM_00…	95	4759	15360	1.49487	0.999928	0.306996	3.41202
GO:0006935~chemotaxis	chemotaxis	6	0.0556	0.00220543	NM_002090, NM_002982, NM_005623, NM_001295, NM_002984, NM_002029,	95	149	15360	6.51077	0.999991	0.339191	4.13566
GO:0042330~taxis	taxis	6	0.0556	0.00220543	NM_002090, NM_002982, NM_005623, NM_001295, NM_002984, NM_002029,	95	149	15360	6.51077	0.999991	0.339191	4.13566
GO:0007259~JAK-STAT cascade	JAK-STAT cascade	4	0.037	0.00229436	NM_002982, NM_020530, NM_003877, NM_003745,	95	43	15360	15.0404	0.999994	0.340421	4.29898
Molecular function
Term	Term	Count	%	PValue	Genes	List Total	Pop Hits	Pop Total	Fold Enrichment	Bonferroni	Benjamini	FDR
GO:0005125~cytokine activity	cytokine activity	8	0.0741	0.000668405	NM_002090, NM_002982, NM_005623, NM_020530, NM_005746, NM_003877, NM_000594, NM_002984,	97	259	16968	5.40318	0.854024	0.617932	1.19126
Cellular component
Term	Term	Count	%	PValue	Genes	List Total	Pop Hits	Pop Total	Fold Enrichment	Bonferroni	Benjamini	FDR
GO:0000786~nucleosome	nucleosome	8	0.0741	2.20805e-07	NM_003517, NM_021065, NM_003516, NM_002106, NM_033445, NM_003522, NM_003519, NM_175065,	95	72	15857	18.5462	0.00019164	0.00019164	0.000342567
GO:0000785~chromatin	chromatin	9	0.0833	1.96868e-05	NM_003517, NM_021065, NM_003516, NM_002106, NM_002229, NM_033445, NM_003522, NM_003519, NM_175065,	95	194	15857	7.74352	0.0169432	0.00850777	0.0305388
GO:0044427~chromosomal part	chromosomal part	9	0.0833	0.000703233	NM_003517, NM_021065, NM_003516, NM_002106, NM_002229, NM_033445, NM_003522, NM_003519, NM_175065,	95	326	15857	4.6081	0.456986	0.184163	1.08548
GO:0005694~chromosome	chromosome	9	0.0833	0.00203062	NM_003517, NM_021065, NM_003516, NM_002106, NM_002229, NM_033445, NM_003522, NM_003519, NM_175065,	95	385	15857	3.90193	0.828705	0.356666	3.1044
Table S3: DOWN-regulated genes GO terms
Biological process
Category	Term	Count	%	PValue	Genes	List Total	Pop Hits	Pop Total	Fold Enrichment	Bonferroni	Benjamini	FDR
GOTERM_BP_ALL	regulation of cellular metabolic process	38	0.2794	3.45742e-05	NM_014667, NM_001730, NM_020159, NM_020248, NM_001009569, NM_005685, NM_145183, NM_015995, NM_003111, NM_018719, NM_017572, NM_016343, NM_006451, NM_005853, NM_012408, NM_079837, NM_005170, NM_018125, NM_015895, NM_003222, NM_015061, NM_024915, NM_152641, NM_001799, NM_002398, NM_004091, NM_004064, NM_018433, NM_015832, NM_152739, NM_144571, NM_005252, NM_014515, NM_015335, NM_015143, NM_194278, …	105	2873	15360	1.93486	0.166112	0.166112	0.0661193
GOTERM_BP_ALL	regulation of gene expression	37	0.2721	3.54011e-05	NM_014667, NM_001730, NM_020159, NM_020248, NM_001009569, NM_005685, NM_145183, NM_015995, NM_003111, NM_018719, NM_017572, NM_016343, NM_006451, NM_005853, NM_012408, NM_079837, NM_005170, NM_018125, NM_003222, NM_015061, NM_024915, NM_152641, NM_001799, NM_002398, NM_004091, NM_018433, NM_015832, NM_152739, NM_144571, NM_005252, NM_175849, NM_014515, NM_015335, NM_015143, NM_194278, NM_00102065…	105	2760	15360	1.96108	0.169727	0.0888067	0.0677
GOTERM_BP_ALL	regulation of biological process	53	0.3897	3.80957e-05	NM_020773, NM_020248, NM_001009569, NM_014454, NM_003111, NM_018719, NM_017572, NM_016343, NM_147156, NM_005170, NM_018125, NM_003222, NM_012385, NM_024915, NM_019028, NM_152641, NM_000657, NM_001799, NM_004064, NM_152739, NM_144571, NM_005252, NM_004701, NM_004655, NM_145735, NM_014667, NM_001730, NM_020159, NM_005685, NM_015995, NM_145183, NM_031946, NM_006451, NM_005853, NM_012408, NM_079837, …	105	4759	15360	1.62915	0.181399	0.0645424	0.0728513
GOTERM_BP_ALL	regulation of cellular process	50	0.3676	5.47394e-05	NM_020773, NM_020248, NM_014454, NM_001009569, NM_003111, NM_018719, NM_017572, NM_016343, NM_147156, NM_005170, NM_018125, NM_003222, NM_012385, NM_024915, NM_019028, NM_152641, NM_000657, NM_001799, NM_004064, NM_152739, NM_144571, NM_005252, NM_004701, NM_004655, NM_145735, NM_014667, NM_001730, NM_020159, NM_005685, NM_015995, NM_145183, NM_031946, NM_006451, NM_005853, NM_012408, NM_079837, …	105	4422	15360	1.65407	0.249945	0.0693781	0.104664
GOTERM_BP_ALL	regulation of metabolic process	38	0.2794	7.51141e-05	NM_014667, NM_001730, NM_020159, NM_020248, NM_001009569, NM_005685, NM_145183, NM_015995, NM_003111, NM_018719, NM_017572, NM_016343, NM_006451, NM_005853, NM_012408, NM_079837, NM_005170, NM_018125, NM_015895, NM_003222, NM_015061, NM_024915, NM_152641, NM_001799, NM_002398, NM_004091, NM_004064, NM_018433, NM_015832, NM_152739, NM_144571, NM_005252, NM_014515, NM_015335, NM_015143, NM_194278, …	105	2975	15360	1.86852	0.326094	0.075898	0.143594
GOTERM_BP_ALL	biopolymer metabolic process	56	0.4118	0.000122633	NM_178586, NM_021922, NM_020248, NM_001009569, NM_182488, NM_003111, NM_018719, NM_017572, NM_005156, NM_015004, NM_005170, NM_018125, NM_003222, NM_024915, NM_003010, NM_152641, NM_021168, NM_001799, NM_001013415, NM_004443, NM_000431, NM_152739, NM_017763, NM_144571, NM_005252, NM_002829, NM_014667, NM_001730, NM_020159, NM_017943, NM_182682, NM_005685, NM_015995, NM_006451, NM_005853, NM_01240…	105	5361	15360	1.52807	0.474998	0.101827	0.234335
GOTERM_BP_ALL	regulation of nucleobase, nucleoside, nucleotide and nucleic acid metabolic process	34	0.25	0.000230521	NM_014667, NM_001730, NM_020159, NM_020248, NM_001009569, NM_005685, NM_145183, NM_015995, NM_003111, NM_018719, NM_016343, NM_006451, NM_005853, NM_012408, NM_079837, NM_005170, NM_018125, NM_015895, NM_003222, NM_015061, NM_024915, NM_152641, NM_001799, NM_002398, NM_004091, NM_018433, NM_015832, NM_152739, NM_144571, NM_005252, NM_014515, NM_015335, NM_194278, NM_002051,	105	2658	15360	1.87122	0.702189	0.158898	0.440063
GOTERM_BP_ALL	biological regulation	54	0.3971	0.000281762	NM_181839, NM_020773, NM_020248, NM_001009569, NM_014454, NM_003111, NM_018719, NM_017572, NM_016343, NM_147156, NM_005170, NM_018125, NM_003222, NM_012385, NM_024915, NM_019028, NM_152641, NM_000657, NM_001799, NM_004064, NM_152739, NM_144571, NM_005252, NM_004701, NM_004655, NM_145735, NM_014667, NM_001730, NM_020159, NM_005685, NM_015995, NM_145183, NM_031946, NM_006451, NM_005853, NM_012408, …	105	5238	15360	1.5081	0.772496	0.168957	0.537632
GOTERM_BP_ALL	regulation of transcription	32	0.2353	0.000775682	NM_014667, NM_001730, NM_020159, NM_020248, NM_001009569, NM_005685, NM_145183, NM_015995, NM_003111, NM_018719, NM_016343, NM_005853, NM_012408, NM_079837, NM_005170, NM_018125, NM_003222, NM_015061, NM_024915, NM_152641, NM_001799, NM_002398, NM_004091, NM_018433, NM_015832, NM_152739, NM_144571, NM_005252, NM_014515, NM_015335, NM_194278, NM_002051,	105	2598	15360	1.80183	0.983042	0.364283	1.47348
GOTERM_BP_ALL	transcription	32	0.2353	0.00144166	NM_014667, NM_001730, NM_020159, NM_020248, NM_001009569, NM_005685, NM_145183, NM_015995, NM_003111, NM_018719, NM_016343, NM_005853, NM_012408, NM_079837, NM_005170, NM_018125, NM_003222, NM_015061, NM_024915, NM_152641, NM_001799, NM_002398, NM_004091, NM_018433, NM_015832, NM_152739, NM_144571, NM_005252, NM_014515, NM_015335, NM_194278, NM_002051,	105	2695	15360	1.73697	0.999489	0.531394	2.72212
GOTERM_BP_ALL	regulation of transcription, DNA-dependent	29	0.2132	0.00261385	NM_014667, NM_001730, NM_020248, NM_001009569, NM_005685, NM_015995, NM_003111, NM_018719, NM_005853, NM_012408, NM_005170, NM_079837, NM_018125, NM_003222, NM_015061, NM_024915, NM_152641, NM_001799, NM_002398, NM_004091, NM_018433, NM_015832, NM_152739, NM_144571, NM_005252, NM_014515, NM_015335, NM_194278, NM_002051,	105	2432	15360	1.74436	0.999999	0.713525	4.88353
molecular function
Cellular component
Term	Term	Count	%	PValue	Genes	List Total	Pop Hits	Pop Total	Fold Enrichment	Bonferroni	Benjamini	FDR
GO:0005634~nucleus	nucleus	54	0.3971	2.10035e-06	NM_178586, NM_005808, NM_021922, NM_020248, NM_001009569, NM_014454, NM_003111, NM_020536, NM_018719, NM_016343, NM_147156, NM_005156, NM_015004, NM_005170, NM_003222, NM_012385, NM_173602, NM_024915, NM_152641, NM_000657, NM_001799, NM_001013415, NM_004064, NM_152739, NM_005882, NM_144571, NM_005252, NM_002533, NM_004701, NM_004655, NM_014667, NM_001730, NM_020159, NM_005685, NM_015995, NM_03194…	104	4664	15857	1.76532	0.00182144	0.00182144	0.00325853
